# Supplementary material for: Integrating machine learning algorithms to systematically assess reactive oxygen species levels to aid prognosis and novel treatments for triple -negative breast cancer patients
Source: Front Immunol. 2023 Jun 19;14:1196054. doi: 10.3389/fimmu.2023.1196054 (PMC10315494; doi:10.3389/fimmu.2023.1196054)
Supplement: Supplementary file 1 [file Table_1.xlsx]

## Sheet: Sheet1
TableS1. The ROS-related pathway in GO biological process gene set.
GOBP_MITOCHONDRIAL_GENOME_MAINTENANCE	http://www.gsea-msigdb.org/gsea/msigdb/human/geneset/GOBP_MITOCHONDRIAL_GENOME_MAINTENANCE	AKT3	PPARGC1A	POLG2	PARP1	DNA2	TYMP	FLCN	PRIMPOL	ENDOG	STOX1	SLC25A4	STOML2	LIG3	MEF2A	MPV17	OPA1	RRM2B	POLG	SLC25A36	TWNK	RRM1	METTL4	SSBP1	TOP3A	TP53	TEFM	PIF1	SESN2	SLC25A33	DNAJA3	MGME1	LONP1
GOBP_RESPONSE_TO_REACTIVE_OXYGEN_SPECIES	http://www.gsea-msigdb.org/gsea/msigdb/human/geneset/GOBP_RESPONSE_TO_REACTIVE_OXYGEN_SPECIES	MIR675	HDAC6	IL18BP	PPIF	TRAP1	NET1	SIGMAR1	KLF2	RACK1	STK25	FBLN5	TXNRD2	TXNIP	CAMKK2	PRDX3	RIPK3	ZNF277	PDCD10	TREX1	PARK7	CHUK	AGAP3	LRRK2	PLK3	COL1A1	PPARGC1B	CRK	ROMO1	SIRPA	CRYAB	CRYGD	SESN3	CYP1B1	CYP2E1	DHFR	NQO1	ECT2	EDN1	EGFR	ENDOG	AKT1	ERCC6	ERN1	EZH2	FABP1	FANCC	PTK2B	FER
GOBP_CELLULAR_RESPONSE_TO_REACTIVE_OXYGEN_SPECIES	http://www.gsea-msigdb.org/gsea/msigdb/human/geneset/GOBP_CELLULAR_RESPONSE_TO_REACTIVE_OXYGEN_SPECIES	MIR675	HDAC6	IL18BP	PPIF	TRAP1	NET1	SIGMAR1	KLF2	RACK1	STK25	FBLN5	CAMKK2	PRDX3	RIPK3	ZNF277	PDCD10	TREX1	PARK7	CHUK	AGAP3	LRRK2	PPARGC1B	ROMO1	SIRPA	CRYGD	CYP1B1	DHFR	NQO1	ECT2	EDN1	EGFR	ENDOG	AKT1	ERN1	EZH2	FABP1	FANCC	FER	SETX	FOXO3	KDM6B	SIRT1	FOS	FXN	ABL1	FYN	PRDX5	GCH1
GOBP_REACTIVE_OXYGEN_SPECIES_METABOLIC_PROCESS	http://www.gsea-msigdb.org/gsea/msigdb/human/geneset/GOBP_REACTIVE_OXYGEN_SPECIES_METABOLIC_PROCESS	MIR675	HDAC6	TRAP1	RNF41	COQ7	CDKN1A	ENSG00000274276	TLR6	PRG3	FBLN5	PRDX4	MTCO2P12	NOXA1	DHRS4	PRDX3	RIPK3	PARK7	TUSC2	CLCN3	LRRK2	NOXO1	PXDNL	CRP	ROMO1	CRYAB	MAPK14	CCN2	CTNS	TAFA4	CYBA	CYBB	CYP1A1	CYP1A2	CYP1B1	AKR1C1	GADD45A	DHFR	NQO1	DRD5	AGT	AGTR1	EDN1	PIKFYVE	F2	ABCD1	F2RL1	FANCC	PTK2B
GOBP_PROGRAMMED_CELL_DEATH_IN_RESPONSE_TO_REACTIVE_OXYGEN_SPECIES	http://www.gsea-msigdb.org/gsea/msigdb/human/geneset/GOBP_PROGRAMMED_CELL_DEATH_IN_RESPONSE_TO_REACTIVE_OXYGEN_SPECIES	HDAC6	TRAP1	STK25	PDCD10	PARK7	ENDOG	FOXO3	ABL1	HGF	MIRLET7B	MIR17	MIR21	MET	DDR2	PJVK	PAWR	PINK1
GOBP_REGULATION_OF_RESPONSE_TO_REACTIVE_OXYGEN_SPECIES	http://www.gsea-msigdb.org/gsea/msigdb/human/geneset/GOBP_REGULATION_OF_RESPONSE_TO_REACTIVE_OXYGEN_SPECIES	MIR675	HDAC6	TRAP1	RACK1	FBLN5	PARK7	LRRK2	SESN3	DHFR	ENDOG	FOXO3	HEBP2	ABL1	GCH1	FOXP1	SESN1	H19	GPR37	HGF	IL10	MIRLET7B	MIR133A1	MIR17	MIR21	MIR34A	MIR92A1	MET	NFE2L2	DDR2	PAWR	PDE8A	STK26	DHFRP1	PYCR1	PINK1	BMP7	TXN	NR4A3	SESN2	RIPK1	GPR37L1	CD36
GOBP_NEGATIVE_REGULATION_OF_RESPONSE_TO_REACTIVE_OXYGEN_SPECIES	http://www.gsea-msigdb.org/gsea/msigdb/human/geneset/GOBP_NEGATIVE_REGULATION_OF_RESPONSE_TO_REACTIVE_OXYGEN_SPECIES	MIR675	TRAP1	RACK1	PARK7	LRRK2	H19	GPR37	HGF	IL10	MIRLET7B	MIR133A1	MIR17	MIR21	MIR92A1	MET	NFE2L2	DDR2	PDE8A	PYCR1	PINK1	TXN	NR4A3	GPR37L1
GOBP_POSITIVE_REGULATION_OF_RESPONSE_TO_REACTIVE_OXYGEN_SPECIES	http://www.gsea-msigdb.org/gsea/msigdb/human/geneset/GOBP_POSITIVE_REGULATION_OF_RESPONSE_TO_REACTIVE_OXYGEN_SPECIES	HDAC6	ENDOG	FOXO3	ABL1	FOXP1	MIR17	MIR34A	PAWR	RIPK1
GOBP_REACTIVE_OXYGEN_SPECIES_BIOSYNTHETIC_PROCESS	http://www.gsea-msigdb.org/gsea/msigdb/human/geneset/GOBP_REACTIVE_OXYGEN_SPECIES_BIOSYNTHETIC_PROCESS	MIR675	TRAP1	TLR6	MTCO2P12	PARK7	CLCN3	CTNS	CYBA	CYBB	CYP1A1	CYP1A2	PIKFYVE	ABCD1	ABCB7	ABCD2	FOXO3	ALOX5	FYN	MPV17L	H19	GRIN1	INS	ARG2	RHOA	DUOXA2	MIR181A2	MIR21	MIR24-1	MAOB	MMP8	MPO	MT-CO2	NDUFC2	DUOX2	NOX4	ACOX1	PLCG2	DUOX1	PPARA	SLC30A10	INAVA	SPHK2	ADGRB1	RAB27A	SLC5A3	NCF1	SLC18A2	SNCA
GOBP_REGULATION_OF_REACTIVE_OXYGEN_SPECIES_BIOSYNTHETIC_PROCESS	http://www.gsea-msigdb.org/gsea/msigdb/human/geneset/GOBP_REGULATION_OF_REACTIVE_OXYGEN_SPECIES_BIOSYNTHETIC_PROCESS	MIR675	TRAP1	TLR6	MTCO2P12	PARK7	CLCN3	CTNS	CYBA	PIKFYVE	ABCD1	ABCB7	ABCD2	FOXO3	ALOX5	FYN	MPV17L	H19	GRIN1	INS	ARG2	RHOA	DUOXA2	MIR181A2	MIR21	MIR24-1	MMP8	MT-CO2	NDUFC2	PLCG2	PPARA	SLC30A10	SPHK2	ADGRB1	RAB27A	SLC5A3	SLC18A2	SNCA	SOD2	MIR590	TLR4	UCP1	ZNF205	SLC25A33	COA8	CFLAR	CCN6	DUOXA1	CD36
GOBP_NEGATIVE_REGULATION_OF_REACTIVE_OXYGEN_SPECIES_BIOSYNTHETIC_PROCESS	http://www.gsea-msigdb.org/gsea/msigdb/human/geneset/GOBP_NEGATIVE_REGULATION_OF_REACTIVE_OXYGEN_SPECIES_BIOSYNTHETIC_PROCESS	TRAP1	PARK7	CTNS	ABCD1	ABCB7	ABCD2	FYN	MPV17L	INS	RHOA	MIR181A2	MIR21	NDUFC2	PPARA	SLC30A10	SLC18A2	MIR590	COA8	CFLAR	PAGE4
GOBP_POSITIVE_REGULATION_OF_REACTIVE_OXYGEN_SPECIES_BIOSYNTHETIC_PROCESS	http://www.gsea-msigdb.org/gsea/msigdb/human/geneset/GOBP_POSITIVE_REGULATION_OF_REACTIVE_OXYGEN_SPECIES_BIOSYNTHETIC_PROCESS	MIR675	TLR6	MTCO2P12	PARK7	CLCN3	CYBA	FOXO3	H19	GRIN1	DUOXA2	MIR24-1	MMP8	MT-CO2	PLCG2	ADGRB1	RAB27A	SLC5A3	SOD2	TLR4	ZNF205	DUOXA1	CD36
GOBP_REGULATION_OF_REACTIVE_OXYGEN_SPECIES_METABOLIC_PROCESS	http://www.gsea-msigdb.org/gsea/msigdb/human/geneset/GOBP_REGULATION_OF_REACTIVE_OXYGEN_SPECIES_METABOLIC_PROCESS	MIR675	HDAC6	TRAP1	RNF41	COQ7	CDKN1A	TLR6	FBLN5	MTCO2P12	NOXA1	DHRS4	RIPK3	PARK7	TUSC2	CLCN3	NOXO1	CRP	ROMO1	CRYAB	MAPK14	CTNS	CYBA	CYP1B1	AKR1C1	GADD45A	DHFR	AGT	AGTR1	PIKFYVE	F2	ABCD1	F2RL1	PTK2B	ABCB7	ABCD2	SIRT2	FOXM1	FOXO1	FOXO3	SIRT5	FPR2	ALOX5	FYN	G6PD	MPV17L	GCH1	AATF	GNAI2
GOBP_NEGATIVE_REGULATION_OF_REACTIVE_OXYGEN_SPECIES_METABOLIC_PROCESS	http://www.gsea-msigdb.org/gsea/msigdb/human/geneset/GOBP_NEGATIVE_REGULATION_OF_REACTIVE_OXYGEN_SPECIES_METABOLIC_PROCESS	MIR675	HDAC6	TRAP1	PARK7	CRYAB	CTNS	ABCD1	ABCB7	ABCD2	SIRT2	SIRT5	FYN	G6PD	MPV17L	AATF	H19	HIF1A	HK2	HP	INS	RHOA	MIR181A2	MIR21	MMP3	PLIN5	MT3	NDUFC2	PRKN	PAX2	ACP5	PON3	PPARA	SLC30A10	TIGAR	BCL2	BCR	PINK1	SLC18A2	BNIP3	BRCA1	MIR590	TFAP2A	TP53	VDAC1	COA8	BECN1	CFLAR	ATG5
GOBP_POSITIVE_REGULATION_OF_REACTIVE_OXYGEN_SPECIES_METABOLIC_PROCESS	http://www.gsea-msigdb.org/gsea/msigdb/human/geneset/GOBP_POSITIVE_REGULATION_OF_REACTIVE_OXYGEN_SPECIES_METABOLIC_PROCESS	MIR675	RNF41	CDKN1A	TLR6	MTCO2P12	DHRS4	RIPK3	PARK7	CLCN3	CRP	ROMO1	MAPK14	CYBA	CYP1B1	AKR1C1	GADD45A	AGT	AGTR1	F2	F2RL1	PTK2B	FOXO3	FPR2	GNAI2	GNAI3	H19	GRB2	GRIN1	GSTP1	ITGAM	ITGB2	LEP	DUOXA2	MIR24-1	MAPT	MMP8	MT-CO2	NFE2L2	DCXR	PDGFB	PDGFRB	PLCG2	PID1	PRKCD	CD177	ADGRB1	RAB27A	ACE2
[truncated: 187 more columns]
