# Supplementary material for: Integrating machine learning algorithms to systematically assess reactive oxygen species levels to aid prognosis and novel treatments for triple -negative breast cancer patients
Source: Front Immunol. 2023 Jun 19;14:1196054. doi: 10.3389/fimmu.2023.1196054 (PMC10315494; doi:10.3389/fimmu.2023.1196054)
Supplement: Supplementary file 2 [file Table_2.xlsx]

## Sheet: Sheet1
TableS2. Publicly available gene signatures for predicting breast cancer prognosis
Model	SYMBOL	Coef
Model1	ALDOA	0.514406
Model1	SERPINE1	0.16889
Model1	GNB2	0.337808
Model1	ITGB5	0.129707
Model1	PRKAR2A	0.750811
Model1	TBXA2R	0.648303
Model1	ITGB3	0.532425
Model1	CDKN1A	0.246026
Model1	CTSD	0.35913
Model1	CTSL	0.234375
Model2	EIF4EBP1	0.590736
Model2	TMEM74	-0.281261
Model2	VAMP3	0.338378
Model2	GPR19	-1.0792
Model2	KRT6A	0.1289
Model2	TPSG1	0.2668
Model2	EIF4EBP1	0.3827
Model2	TLE1	0.4732
Model2	SLC4A7	-0.6097
Model2	ESPN	0.2877
Model3	ITGA3	2.5e-05
Model3	WIPI1	-0.000109582
Model3	HSPA8	2.4e-05
Model3	CTSD	2.11e-06
Model3	CLN3	0.000170205
Model3	ATG7	0.000365579
Model3	MAP1LC3C	0.00824165
Model4	EXO1	0.186693
Model4	CCNH	-0.196628
Model4	XPA	-0.204369
Model4	PARP1	0.229378
Model4	BRCA1	0.0129766
Model4	APEX2	0.227833
Model5	HAS2	0.226
Model5	IL1R1	-0.459
Model5	NMI	-0.547
Model5	SERPINE1	0.188
Model5	TACR1	-2.868
Model6	DLX2	0.483716
Model6	TERT	0.832482
Model6	EVX1	0.852348
Model7	CASP1	-0.001
Model7	GSDMC	-1.697
Model7	IL18	-0.008
Model7	NLRP2	0.38
Model7	PLCG1	0.06
Model7	PYCARD	-0.014
Model7	TNF	-0.883
Model8	CDK1	0.1079
Model8	ADORA2B	0.0936
Model8	P2RX7	-0.1412
Model8	EFNA3	0.0764
Model8	AURKA	0.0311
Model8	LHX9	0.1598
Model8	IGF1	-0.2258
Model9	MUC1	-0.177
Model9	GSS	0.531
Model9	HELLS	0.488
Model9	RPL8	0.424
Model9	GCLM	0.295
Model9	NOX5	-2.598
Model9	CD44	-0.205
Model10	MIR497HG	-0.512254
Model10	AL031985.3	0.424292
Model10	HCG18	0.556753
Model10	AGBL5-IT1	-0.588421
Model10	SNHG1	0.523707
Model10	AC242842.1	-0.472716
Model10	SLC9A3-AS1	0.320233
Model11	AMPKALPHA	-1.6724
Model11	CHK1	1.7909
Model11	S6	0.401
Model11	ARID1A	1.348
Model11	RBM15	-0.6004
Model11	ACETYLATUBULINLYS40	0.4268
Model11	MSH6	0.4269
Model12	AL359091.5	0.0880608
Model12	SERTAD4-AS1	-0.0391871
Model12	AP001469.3	0.274565
Model12	AL590764.1	-0.558159
Model12	AC004080.2	0.181422
Model12	AC023310.4	0.0608035
Model12	SFTA1P	0.0207426
Model12	AL031717.1	0.0370974
Model12	RAMP2-AS1	0.0853565
Model12	AC011472.1	-0.136967
Model12	AC090204.1	0.136071
Model12	AC108134.3	-0.372794
Model13	TSPAN7	-0.201
Model13	MYBL2	0.284
Model13	GCSH	0.941
Model13	FBN2	0.159
Model13	DDX39B	0.417
Model14	S100A2	-0.011
Model14	RAD54L	0.396
Model14	AURKB	0.16
Model14	TRIP13	0.104
Model14	MAD2L1	0.089
Model14	KIF15	0.03
Model14	CKS2	0.048
Model14	CEP55	0.278
Model14	PBK	0.027
Model14	TK1	0.058
Model14	PRC1	0.05
Model14	OIP5	0.277
Model14	UBE2T	0.079
Model14	SLC2A1	0.134
Model14	SERPING1	0.145
Model14	IGF1	0.061
Model15	DNM1	0.025
Model15	RP11-983P16.4	0.021
Model15	LINC01097	0.015
Model16	ITGA10	0.254
Model16	PPP2R2B	-0.317
Model17	CFP	-0.08461
Model17	CTSG	-0.09298
Model17	DUSP9	0.09801
Model17	ITGB7	-0.14346
Model17	MEX3A	0.01339
Model17	CPA3	-0.07727
Model17	SLC26A7	0.10592
Model17	SCUBE3	0.10824
Model17	CMA1	-0.02635
Model17	PRSS35	0.10008
Model18	U3	-0.1803
Model18	SNORA73B	0.1826
Model18	SNORD46	0.2846
Model18	SNORA26	0.1613
Model19	CHAC2	0.1037
Model19	GPX5	20.2909
Model19	GSTK1	-0.02156
Model19	PXDN	0.00814439
Model19	S100A9	-0.00204731
Model20	BTC	-0.05946
Model20	EDN3	0.057797
Model20	GREM2	-0.09467
Model20	IL17B	0.06285
Model20	PAK3	-0.08109
Model20	RAC3	0.215092
Model20	ZC3HAV1L	0.270264
Model21	ADAMTS9-AS1	0.624843
Model21	CASC2	-3.58536
Model21	LINC00680	0.631698
Model21	SNHG1	0.384955
Model21	TRG-AS1	1.38127
Model22	EIF4G3	0.1036
Model22	WDR4	0.5255
Model23	IGHG2	-0.0588
Model23	PODXL2	0.1123
Model23	LRRC17	0.0476
Model23	GABRA3	0.0905
Model23	SCUBE3	0.1529
Model23	HLF	0.271
Model23	RFLNB	0.1519
Model24	hsa-miR-455-3p	0.09964
Model24	CBLL1	0.84723
Model24	RP11-283I3.6	0.35103
Model25	MIR497HG	-0.512254
Model25	AL031985.3	0.424292
Model25	HCG18	0.556753
Model25	AGBL5-IT1	-0.588421
Model25	SNHG1	0.523707
Model25	AC242842.1	-0.472716
Model25	SLC9A3-AS1	0.320233
Model26	PC	0.7457
Model26	DGKA	-0.7713
Model26	CPT1A	-0.0036
Model26	CHPT1	0.2923
Model26	NUDT12	-0.691
Model26	PYGB	0.8069
Model27	ABCB	0.393
Model27	NCOA4	0.584
Model27	SFXN1	0.264
Model27	SLC25A28	-0.49
Model27	SLC48A1	-0.307
Model28	NNAT	0.0455053
Model28	MEDAG	-0.00422313
Model28	CXCR3	-0.00616034
Model28	IGLV3-25	-0.0117194
Model28	NRXN1	-0.0158546
Model28	IGLV2-8	-0.0206505
Model28	MYOC	-0.0209201
Model28	IGHV1-46	-0.0209497
Model28	MYH11	-0.0331552
Model28	P2RY13	-0.045592
Model28	TNFSF14	-0.0466734
Model29	LINC01976	0.249832
Model29	LINC02447	-0.489765
Model29	SNHG1	0.111964
Model29	AL031985.3	0.273969
Model29	AC087645.2	-0.482982
Model29	AP005899.1	0.419819
Model29	YEATS2-AS1	0.470059
Model30	IGHG2	-0.0588
Model30	PODXL2	0.1123
Model30	LRRC17	0.0476
Model30	GABRA3	0.0905
Model30	SCUBE3	0.1529
Model30	HLF	-0.271
Model30	RFLNB	0.1519
Model31	ENO1	0.19755
Model31	IL6R	-0.206748
Model31	PGK1	0.0989751
Model31	PLCG1	0.630331
Model31	PLCG2	-0.243819
Model31	PRKCB	-0.0215727
Model32	C1QBP	0.568946
Model32	C1S	-0.338438
Model33	LIPT1	-0.4795
Model33	GCSH	0.3682
Model33	ATP7B	0.119
Model33	NCOA6	0.1771
Model33	PRPF4B	0.33591
Model34	PGD	0.181
Model34	HSF1	0.523
Model34	ISCU	-0.355
Model34	PLIN2	0.346
Model34	GPT2	0.229
Model35	THUMPD-AS1	1.10085
Model35	SNHG6	0.538933
Model35	AC138207.5	-0.270142
Model35	LINC00294	-0.671824
Model35	AC011472.4	-0.380716
Model35	SCAMP1-AS1	-0.850763
Model35	HEIH	0.447006
Model36	CTSG	-0.05167
Model36	DUSP9	0.06184
Model36	CLEC10A	-0.02483
Model36	CPA3	-0.02979
Model37	CD1C	-0.06014
Model37	ACVR2B	0.1049
Model37	NFYA	0.0188
Model38	DHRS3	-0.3059
Model38	JRK	0.8152
Model38	TARDBP	3.4023
Model38	TTC3	1.0905
